# Supplementary material for: Spatial Heterogeneity in Carbon Pools of Young Betula sp. Stands on Former Arable Lands in the South of the Moscow Region
Source: Plants (Basel). 2025 Aug 3;14(15):2401. doi: 10.3390/plants14152401 (PMC12349199; doi:10.3390/plants14152401)
Supplement: Supplementary file 1 [file plants-14-02401-s001.zip]

Archive with 3 entries (3 files):
- Fig_S3.jpg
- Fig_S1.jpg
- Fig_S2.jpg
